# Supplementary material for: MiRNA Profiling in Plasma Neural-Derived Small Extracellular Vesicles from Patients with Alzheimer’s Disease
Source: Cells. 2020 Jun 10;9(6):1443. doi: 10.3390/cells9061443 (PMC7349735; doi:10.3390/cells9061443)
Supplement: Supplementary file 1 [file cells-09-01443-s001.zip]

Archive with 3 entries (3 files):
- SupplementaryFigures.pdf
- SupplementaryTab1.xlsx
- SupplementaryTable2.xlsx
